# Supplementary material for: Efficient Synthesis and In Vitro Hypoglycemic Activity of Rare Apigenin Glycosylation Derivatives
Source: Molecules. 2023 Jan 5;28(2):533. doi: 10.3390/molecules28020533 (PMC9866095; doi:10.3390/molecules28020533)
Supplement: Supplementary file 1 [file molecules-28-00533-s001.zip]

Archive with 1 entries (1 files):
- molecules-2096085-supplementary.pdf
